# Supplementary material for: The Effect of Including eHealth in Dietary Interventions for Patients with Type 2 Diabetes with Overweight or Obesity: A Systematic Review
Source: Nutrients. 2023 Aug 29;15(17):3776. doi: 10.3390/nu15173776 (PMC10490324; doi:10.3390/nu15173776)
Supplement: Supplementary file 1 [file nutrients-15-03776-s001.zip]

Archive with 1 entries (1 files):
- nutrients-2544510-supplementary.pdf
